# Supplementary material for: The effect of canopy exchange on input of base cations in a subalpine spruce plantation during the growth season
Source: Sci Rep. 2018 Jun 19;8:9373. doi: 10.1038/s41598-018-27675-9 (PMC6008401; doi:10.1038/s41598-018-27675-9)
Supplement: Supplementary file 1 — Dataset1 [file 41598_2018_27675_MOESM1_ESM.xlsx]

## Sheet: Elements concentrations
	Date		Precipitation						Throughfall						Stemflow
	Year	Month-day	Plot1	Plot2	Plot3	Average	SD		Plot1	Plot2	Plot3	Average	SD		Plot1	Plot2	Plot3	Average	SD
Ca	2015	8-13	4.51406	5.04964	3.8449	4.46953	0.603604		7.44898	4.4532	2.921	4.94106	2.30307		0	0	0	0	0
		8-15	4.09795	5.59446	4.09017	4.59419	0.866266		2.86558	3.49424	3.73562	3.36514	0.449159		0	0	0	0	0
		8-18	3.9908	4.29419	4.59851	4.2945	0.303856		3.00346	4.22333	3.53938	3.58872	0.611429		2.70501	2.09224	3.01715	2.6048	0.470528
		8-19	1.64117	1.69087	2.01898	1.78367	0.205294		0.683028	0.440072	0.702729	0.60861	0.14629		1.44707	1.38904	1.87699	1.57103	0.266551
		8-23	2.22956	1.76003	2.00956	1.99971	0.23492		2.39089	1.42956	2.81833	2.21293	0.711287		1.11711	1.69529	1.32066	1.37769	0.293279
		8-24	2.32078	1.70366	1.50781	1.84408	0.424289		2.34183	1.41075	2.91683	2.22314	0.760025		1.2269	2.08227	1.31134	1.54017	0.471366
		8-27	1.31993	1.07169	0.804248	1.06529	0.257902		1.1175	1.15143	1.06659	1.11184	0.042703		1.30196	1.30196	1.30196	1.30196	0
		9-01	5.02108	4.81381	5.96082	5.26524	0.611246		4.1917	5.12181	5.33876	4.88409	0.609359		5.74513	5.21024	10.0484	7.00125	2.65241
		9-10	5.44045	6.37672	7.67158	6.49625	1.12036		8.54996	7.27249	7.02522	7.61589	0.818321		6.05018	6.32921	6.68138	6.35359	0.316306
		9-14	3.85001	5.60156	6.02199	5.15785	1.15197		6.72444	5.58156	5.82533	6.04378	0.601945		4.57	4.57	4.57	4.57	0
		9-22	3.90007	3.80064	3.79003	3.83025	0.0606975		3.9266	3.89418	4.18102	4.0006	0.157085		5.33352	5.33058	4.99017	5.21809	0.197391
		9-25	2.4852	3.03322	3.50157	3.00666	0.508706		4.46213	4.36707	4.49817	4.44246	0.0677251		4.9457	4.68433	4.17926	4.6031	0.389623
	2016	9-28	4.28305	6.09316	0.89	3.7554	2.6414		3.86996	7.07886	2.79839	4.58241	2.22739		2.71464	1.90707	2.81864	2.48012	0.498992
		4-15	12.3042	10.5017	7.0017	9.93586	2.69614		7.6614	8.3617	8.9217	8.31493	0.63145		13.6984	10.4494	13.646	12.5979	1.86086
		5-5	16.2811	12.2516	11.2858	13.2728	2.64963		8.35778	8.40425	8.89376	8.55193	0.296946		10.5048	9.87904	10.5861	10.3233	0.386875
		5-9	4.90441	4.90155	7.2805	5.69549	1.37266		7.44564	6.29767	11.9185	8.55394	2.9698		6.92626	8.79425	10.4416	8.7207	1.75882
		5-17	4.04682	1.78039	3.98389	3.27037	1.29074		3.05383	2.95836	2.87913	2.96378	0.0874741		8.24677	9.3924	7.53105	8.39007	0.93891
		5-23	8.96797	10.0976	12.9012	10.6556	2.02512		7.97662	5.82956	6.7175	6.84123	1.07886		5.06946	7.38853	5.7279	6.06196	1.19508
		6-2	7.59834	4.59206	8.67658	6.95566	2.11674		5.34022	4.67566	5.27181	5.0959	0.365539		6.05759	5.68203	6.19147	5.97703	0.264098
		6-7	6.19634	3.85395	4.9749	5.0084	1.17156		5.2722	4.50059	6.17981	5.31753	0.840525		6.34767	2.2957	1.5124	3.38526	2.59525
		6-15	3.29057	3.05064	3.74941	3.36354	0.355054		2.93576	2.94039	3.51627	3.1308	0.333827		4.71852	5.13938	5.83568	5.23119	0.564213
		6-20	8.35579	2.89102	5.14686	5.46455	2.7462		6.68836	5.38082	4.552	5.54039	1.07708		11.3537	5.00761	9.34373	8.56836	3.24333
		6-27	0.88051	1.68005	2.49191	1.68416	0.805707		0.611824	1.02877	1.15161	0.930735	0.282932		2.25549	2.14875	4.22927	2.87784	1.17159
		7-6	8.00872	5.44105	12.0974	8.51572	3.357		6.8279	6.79685	5.61938	6.41471	0.688952		9.27359	10.6803	15.7623	11.9054	3.41341
		7-13	5.704	4.4407	6.5007	5.54847	1.03877		5.21081	5.2296	5.38976	5.27672	0.0983428		0	0	0	0	0
		7-14	6.50326	8.21512	7.30446	7.34095	0.856511		6.02955	5.88947	6.30498	6.07467	0.211394		11.6498	9.60652	10.7779	10.6781	1.02529
		7-26	10.0051	16.4423	15.1855	13.8776	3.41207		14.8366	13.8776	13.9021	14.2054	0.546745		14.7369	16.4649	10	13.7339	3.34712
		7-29	7.48049	8.44023	11.4911	9.13727	2.09419		7.64512	8.46035	8.48593	8.19713	0.478231		14.5633	11.0736	13.6697	13.1022	1.81272
	Date		Precipitation						Throughfall						Stemflow
	Year	Month-day	Plot1	Plot2	Plot3	Average	SD		Plot1	Plot2	Plot3	Average	SD		Plot1	Plot2	Plot3	Average	SD
K	2015	8-13	11.3219	11.8112	11.7993	11.6441	0.279096		11.1002	11.282	9.141	10.5078	1.18713		0	0	0	0	0
		8-15	0.206028	0.094869	0.394158	0.231685	0.151285		0.271685	1.02603	0.862397	0.720038	0.396812		0	0	0	0	0
		8-18	2.89336	2.98197	2.6875	2.85428	0.151071		0.707611	1.99868	1.05858	1.25496	0.667562		2.75451	2.92018	3.13183	2.9355	0.189127
		8-19	2.31063	2.22358	2.79608	2.44343	0.30849		0.521667	0.372047	0.46531	0.453008	0.0755651		1.13178	1.74969	1.90872	1.59673	0.410436
		8-23	0.242889	0.502889	0.885289	0.543689	0.323138		0.452889	0.636111	1.00478	0.697926	0.281089		1.91056	1.99951	2.81775	2.24261	0.500069
		8-24	0.487887	0.4234	0.451554	0.45428	0.0323298		0.45428	0.635514	0.992438	0.694077	0.273817		2.04626	1.53711	2.39046	1.99127	0.429327
		8-27	0.401646	0.258944	0.394215	0.351601	0.0803301		0.331601	0.695987	1.07926	0.702284	0.373871		0.392556	0.392556	0.392556	0.392556	0
		9-01	0.398584	0.324134	0.60295	0.441889	0.144364		0.388556	0.766591	0.924742	0.693296	0.275505		1.79759	2.24436	1.70934	1.9171	0.286834
		9-10	0.897375	0.950002	0.940034	0.929137	0.0279545		1.02316	1.18104	1.31085	1.17169	0.144071		1.85948	2.34805	1.57736	1.9283	0.389928
		9-14	0.648167	0.708167	0.748167	0.7015	0.0503322		0.748167	2.44867	1.14428	1.44704	0.88976		0.099963	0.12963	0.0816296	0.103741	0.024222
		9-22	0.390578	0.372399	0.791891	0.518289	0.23712		0.494364	0.86056	1.21464	0.85652	0.360153		3.52841	2.58045	2.33532	2.81473	0.630105
		9-25	0.815036	0.329919	0.388627	0.511194	0.264767		0.529635	0.818182	1.32002	0.88928	0.399962		2.37367	1.97706	5.05136	3.13403	1.67226
		9-28	0.73548	0.635744	1.13141	0.834211	0.262167		1.03421	0.968772	1.77013	1.2577	0.444977		2.38202	1.87949	3.98263	2.74805	1.09831
	2016	4-15	3.6591	3.54242	3.89277	3.6981	0.178402		3.32483	4.63676	5.70121	4.55426	1.19034		9.015	8.514	8.94	8.823	0.270217
		5-5	2.24806	2.32361	2.35502	2.3089	0.0549751		1.64824	2.9493	5.75943	3.45232	2.10125		7.80856	10.562	11.006	9.79217	1.73214
		5-9	2.965	2.7455	2.51267	2.74105	0.2262		2.44529	2.66981	2.89205	2.66905	0.22338		5.61682	6.66821	7.70396	6.663	1.04358
		5-17	1.86652	1.80635	1.60665	1.75984	0.136036		1.09222	2.13194	4.19001	2.47139	1.57654		7.40481	11.9889	11.9536	10.4491	2.63649
		5-23	2.20918	2.67069	2.78445	2.55477	0.304648		2.00651	2.3944	4.656	3.01897	1.43091		7.80318	14.6207	14.4175	12.2805	3.87877
		6-2	2.46602	2.9277	1.78875	2.39416	0.572865		1.46015	1.82291	1.6431	1.64205	0.181379		3.01398	3.36226	4.35121	3.57582	0.693724
		6-7	1.35906	1.10002	0.999004	1.1527	0.18572		1.19748	1.35766	1.42172	1.32562	0.115502		4.25189	3.04006	3.01204	3.43466	0.707877
		6-15	1.69601	1.43339	1.34448	1.4913	0.182775		1.44148	2.52454	4.93614	2.96739	1.78893		7.01125	10.9863	8.23944	8.74567	2.0353
		6-20	1.69158	2.00053	1.58771	1.75994	0.214732		1.75294	2.73647	5.0708	3.18674	1.70414		5.73969	14.2333	8.96394	9.64566	4.28767
		6-27	1.23745	1.65943	1.7079	1.53492	0.258761		1.54159	1.9906	1.86126	1.79782	0.23113		3.29709	3.33545	4.80018	3.81091	0.856948
		7-6	3.88756	1.99517	5.51301	3.79858	1.7606		3.06858	2.57336	3.35572	2.99922	0.395766		7.89979	4.3797	7.39632	6.5586	1.9037
		7-13	1.54712	1.69179	1.69087	1.64326	0.0832629		1.37326	1.54874	2.63167	1.85122	0.681555		0	0	0	0	0
		7-14	3.41367	2.43431	1.98024	2.60941	0.732584		2.89493	3.17885	3.20563	3.09314	0.172172		5.33842	6.17138	6.14387	5.88456	0.473167
		7-26	10.0982	10.0969	6.99489	9.06331	1.7913		7.45765	6.3227	6.14366	6.64134	0.71259		11.3752	14.2436	13.0541	12.891	1.44115
		7-29	3.24211	3.17418	2.97128	3.12919	0.140907		2.68145	4.80619	7.18584	4.89116	2.25339		6.38167	6.49496	6.58855	6.48839	0.103594
	Date		Precipitation						Throughfall						Stemflow
	Year	Month-day	Plot1	Plot2	Plot3	Average	SD		Plot1	Plot2	Plot3	Average	SD		Plot1	Plot2	Plot3	Average	SD
Mg	2015	8-13	0.150087	0.156377	0.100072	0.135512	0.0308525		0.573303	0.562655	0.394	0.509986	0.100588		0	0	0	0	0
		8-15	0.216263	0.231916	0.327376	0.258518	0.0601439		0.125743	0.258518	0.445189	0.276484	0.160479		0	0	0	0	0
		8-18	0.242194	0.281747	0.123855	0.215932	0.0821571		0.48822	0.275932	0.195389	0.319847	0.151274		0.28704	0.336087	0.473209	0.365445	0.0964943
		8-19	0.209906	0.233978	0.199827	0.21457	0.0175465		0.193153	0.225848	0.221299	0.213433	0.0177099		0.368701	0.377077	0.386132	0.377303	0.00871758
		8-23	0.475667	0.706667	0.895667	0.692667	0.21035		0.433	0.375667	0.490333	0.433	0.0573333		0.429949	0.50535	0.463758	0.466352	0.0377671
		8-24	0.668737	0.667768	0.584533	0.640346	0.048338		0.427859	0.373679	0.500391	0.433976	0.0635767		0.69635	0.760047	0.705872	0.720756	0.0343585
		8-27	0.546592	0.664332	0.518151	0.576358	0.0775031		2.35952	2.36748	2.29613	2.34104	0.0390972		0.699741	0.729741	0.649741	0.693074	0.0404145
		9-01	0.0567328	0.0842108	0.0929951	0.0779796	0.0189172		0.0962802	0.313129	0.230916	0.213442	0.109475		0.357712	0.159373	0.301359	0.272815	0.102204
		9-10	0.155039	0.147051	0.123212	0.141767	0.0165583		0.40624	0.417672	0.386932	0.403614	0.0155374		0.151984	0.142128	0.196842	0.163651	0.0291635
		9-14	0.0849	0.0979	0.131129	0.104643	0.0238407		0.115889	0.189	0.257667	0.187519	0.0709005		0.301796	0.301796	0.301796	0.301796	0
		9-22	0.596492	0.572051	0.590035	0.586192	0.0126657		0.0244865	0.0439526	0.0701599	0.0461996	0.0229195		0.144989	0.186212	0.0915796	0.140927	0.0474467
		9-25	0.161156	0.687108	0.672308	0.506857	0.299478		0.529635	0.818182	1.32002	0.88928	0.399962		2.37367	1.97706	5.05136	3.13403	1.67226
		9-28	0.590101	1.44281	0.418409	0.817106	0.548631		1.03421	0.968772	1.77013	1.2577	0.444977		5.3971	4.07036	8.22794	5.89847	2.12365
	2016	4-15	0.15895	0.16895	0.06895	0.132283	0.0550757		2	1.21	0.51711	1.24237	0.741975		2.14798	2.16004	3.58867	2.63223	0.828323
		5-5	0.41962	0.433062	0.569271	0.473984	0.082794		0.244781	0.384984	0.620576	0.41678	0.189904		1.63203	2.29681	1.37723	1.76869	0.474776
		5-9	0.346774	0.297433	0.407346	0.350518	0.0550524		0.348522	0.340518	0.377075	0.355372	0.0192167		0.459558	0.452764	0.50116	0.471161	0.0262014
		5-17	0.114619	0.0972393	0.167096	0.126318	0.0363683		0.182193	0.142985	0.228823	0.184667	0.0429726		0.747321	1.04758	0.915527	0.903476	0.150492
		5-23	0.363354	0.276114	0.206524	0.281997	0.0785805		0.209813	0.181997	0.378852	0.256887	0.106536		0.70679	1.40469	0.73839	0.949956	0.394127
		6-2	0.394579	0.256624	0.232057	0.29442	0.0876054		0.264426	0.257754	0.285814	0.269331	0.0146595		0.311235	0.368292	0.315867	0.331798	0.0316895
		6-7	0.360075	0.25538	0.300333	0.305263	0.0525209		0.245331	0.302596	0.319037	0.288988	0.0386913		0.495768	0.223858	0.208245	0.309291	0.161683
		6-15	0.127985	0.127671	0.150869	0.135509	0.0133038		0.125917	0.0811679	0.263381	0.156822	0.0949566		0.706359	0.669025	0.488945	0.621443	0.116255
		6-20	0.134533	0.285601	0.166005	0.19538	0.0797025		0.228875	0.29538	0.478381	0.334212	0.129207		1.32069	0.88385	0.885228	1.02992	0.25181
		6-27	0.0402185	0.300096	0.390435	0.243583	0.181819		0.179385	0.26525	0.217492	0.220709	0.0430225		0.368976	0.380556	0.815333	0.521622	0.254428
		7-6	2.52909	1.11597	1.22997	1.62501	0.785025		0.347476	0.885265	0.420231	0.550991	0.291767		0.925409	0.661885	1.21872	0.935338	0.27855
		7-13	0.283237	0.259348	0.2518	0.264795	0.016411		0.245427	0.256128	0.282483	0.261346	0.0190711		0	0	0	0	0
		7-14	0.189725	0.255612	0.320667	0.255334	0.0654713		0.325098	0.343001	0.353552	0.34055	0.0143844		0.439568	0.449395	0.421637	0.436866	0.0140749
		7-26	2.98421	0.680518	1.95338	1.8727	1.15396		1.76256	1.08761	1.24903	1.3664	0.352452		0.750395	0.999377	0.979	0.909591	0.138243
		7-29	0.390474	0.612224	0.277446	0.426714	0.170306		0.302418	0.458381	0.796291	0.51903	0.25246		1.78284	1.54221	1.85751	1.72752	0.164767
	Date		Precipitation						Throughfall						Stemflow
	Year	Month-day	Plot1	Plot2	Plot3	Average	SD		Plot1	Plot2	Plot3	Average	SD		Plot1	Plot2	Plot3	Average	SD
Na	2015	8-13	0.189332	0.241105	0.173225	0.201221	0.0354671		0.472504	0.643351	0.2943	0.470052	0.174538		0	0	0	0	0
		8-15	0.797989	0.561952	0.905288	0.755076	0.175644		0.685076	0.805569	0.727756	0.739467	0.0610938		0	0	0	0	0
		8-18	3.79393	4.0066	3.37808	3.7262	0.319683		2.37284	2.05037	2.40892	2.27738	0.197422		1.79577	1.91583	1.9702	1.89393	0.0892503
		8-19	0.679888	0.459581	0.921921	0.68713	0.231255		0.68713	0.646954	0.753355	0.695813	0.0537294		0.613773	0.520818	0.54261	0.559067	0.0486135
		8-23	0.989303	1.31825	1.06925	1.1256	0.171562		0.925222	0.746667	0.752667	0.808185	0.101401		0.808071	0.907019	0.865357	0.860149	0.049679
		8-24	0.90022	0.730218	0.70481	0.778416	0.106248		0.963066	0.798219	0.886908	0.882731	0.082503		0.704307	0.710748	0.742164	0.719073	0.0202547
		8-27	0.667625	0.672332	0.636312	0.658756	0.0195797		0.535753	0.540615	0.483901	0.52009	0.0314345		1.97174	1.94174	1.92174	1.94507	0.0251661
		9-01	0.472098	0.498812	0.410993	0.460634	0.0450181		0.447301	0.59848	0.590098	0.545293	0.0849672		0.668895	0.751934	0.580056	0.666962	0.0859554
		9-10	0.454977	0.566065	0.450088	0.490377	0.0655933		0.590377	0.801154	0.618822	0.670118	0.114369		0.558584	0.576678	0.528758	0.554673	0.0241983
		9-14	0.394417	0.402442	0.534417	0.443758	0.0786149		0.444167	0.5315	0.4025	0.459389	0.0658334		2.14515	2.16415	2.14015	2.14981	0.0126623
		9-22	0.35113	0.320091	0.212184	0.294468	0.0729309		0.294468	0.316864	0.209848	0.273727	0.0564421		0.37523	0.496137	0.335104	0.402157	0.0838251
		9-25	0.382624	0.228737	0.402737	0.338033	0.0951854		0.4947	0.52296	0.427006	0.481555	0.0493088		0.686627	0.690497	0.762624	0.713249	0.0428039
		9-28	0.590081	0.592284	0.493898	0.558755	0.0561779		0.522088	0.746399	0.563855	0.610781	0.119291		0.585098	0.457055	0.573478	0.538544	0.0708103
	2016	4-15	2.69047	2.45849	2.62937	2.59278	0.120242		2.33611	3.32015	4.0199	3.22539	0.845885		0	3.86471	3.72932	2.53134	2.19325
		5-5	3.52165	3.481	3.00928	3.33731	0.28481		3.16677	4.01455	3.15975	3.44702	0.491503		4.82069	3.38245	6.06854	4.75722	1.34417
		5-9	2.91224	3.40098	2.79028	3.0345	0.323185		3.12967	2.79841	2.91617	2.94809	0.16792		3.59911	3.32899	3.53924	3.48911	0.141864
		5-17	2.38213	3.19765	3.81266	3.13082	0.717604		3.16748	3.11968	3.10734	3.1315	0.0317651		3.85169	3.98355	3.77533	3.87019	0.105338
		5-23	1.53254	0.981886	2.08545	1.53329	0.551783		1.33294	0.991568	1.11367	1.14606	0.172972		1.81528	1.66239	1.87188	1.78319	0.108373
		6-2	3.09825	2.48718	2.3854	2.65694	0.385559		2.64694	2.53545	2.5883	2.59023	0.05577		2.65482	2.48406	3.10592	2.74827	0.321287
		6-7	2.32094	2.32217	2.37043	2.33785	0.0282284		2.45399	2.30609	2.20974	2.32327	0.123028		2.7379	3.29717	2.80244	2.94584	0.305971
		6-15	2.595	2.79743	2.761	2.71781	0.107905		2.71781	2.85626	2.89265	2.82224	0.0922484		2.89044	2.79969	2.8926	2.86091	0.0530281
		6-20	3.21173	3.20263	3.1022	3.17219	0.0607822		3.11545	3.21561	3.1089	3.14665	0.0598119		3.79267	3.86952	4.17075	3.94431	0.199831
		6-27	2.31299	2.41309	3.46988	2.73199	0.640994		3.06532	2.78116	2.80836	2.88495	0.156799		2.81097	2.5549	3.18706	2.85097	0.317973
		7-6	4.04306	3.34811	3.53085	3.64067	0.360258		3.674	3.64493	3.74566	3.6882	0.0518407		2.65261	2.02579	2.94074	2.53972	0.467807
		7-13	2.54525	2.2406	2.23194	2.33926	0.178443		2.38593	2.30687	2.29027	2.32769	0.0511158		0	0	0	0	0
		7-14	2.75803	2.40146	3.23784	2.79911	0.419703		3.47244	3.02109	3.40074	3.29809	0.242556		3.28111	3.27205	3.67381	3.40899	0.229383
		7-26	2.98149	2.85629	2.13875	2.65884	0.454744		3.49218	3.03277	2.06277	2.86257	0.729747		2.9409	2.66058	3.10808	2.90319	0.226119
		7-29	4.19007	3.71165	3.90772	3.93648	0.2405		3.79669	3.72361	3.47736	3.66589	0.167306		4.6173	4.04079	5.47907	4.71239	0.723837

## Sheet: Elements fluxes
	Date		Precipitation						Throughfall						Stemflow
	Year	Month-day	Plot1	Plot2	Plot3	Average	SD		Plot1	Plot2	Plot3	Average	SD		Plot1	Plot2	Plot3	Average	SD
Ca	2015	8-13	0.0860493	0.0962588	0.0732934	0.0852005	0.0115062		0.0311028	0.0109786	0.000557262	0.0142129	0.0155275		0	0	0	0	0
		8-15	0.16776	0.229023	0.167441	0.188075	0.0354627		0.114036	0.134553	0.0872301	0.11194	0.0237308		0	0	0	0	0
		8-18	0.594462	0.639655	0.684986	0.639701	0.0452618		0.422706	0.575209	0.418397	0.472104	0.0893174		0.0312089	0.0241391	0.0348102	0.0300527	0.00542869
		8-19	0.131806	0.135798	0.162149	0.143251	0.0164877		0.0512082	0.0316716	0.0392113	0.040697	0.00985271		0.0127539	0.0122425	0.0165431	0.0138465	0.00234928
		8-23	0.297274	0.23467	0.267941	0.266628	0.0313226		0.243273	0.127305	0.209672	0.193417	0.0596685		0.0121549	0.0184459	0.0143696	0.0149901	0.00319107
		8-24	0.371446	0.272674	0.241328	0.295149	0.0679083		0.370384	0.21296	0.380303	0.321215	0.0938834		0.0145146	0.0246339	0.0155136	0.0182207	0.0055764
		8-27	0.224801	0.182522	0.136974	0.181432	0.043924		0.172708	0.171935	0.118047	0.15423	0.0313378		0.015329	0.015329	0.015329	0.015329	0
		9-01	0.733549	0.703267	0.870839	0.769218	0.0892993		0.591496	0.721607	0.532689	0.615264	0.0966754		0.0778045	0.0705607	0.136082	0.0948157	0.0359207
		9-10	1.2326	1.44473	1.73809	1.47181	0.253831		1.57319	1.28481	0.740771	1.19959	0.422703		0.0813453	0.0850968	0.0898318	0.0854246	0.00425276
		9-14	0.814116	1.1845	1.2734	1.09067	0.243593		1.18131	0.955934	0.583375	0.906873	0.301972		0.0586065	0.0586065	0.0586065	0.0586065	0
		9-22	1.33232	1.29836	1.29473	1.30847	0.0207352		1.2696	1.202	1.21668	1.22943	0.0355556		0.107777	0.107718	0.100839	0.105445	0.0039888
		9-25	0.511278	0.624022	0.720375	0.618559	0.104656		0.904822	0.840419	0.753193	0.832811	0.0761001		0.0601906	0.0570097	0.0508628	0.0560211	0.00474183
	2016	9-28	0.700457	0.996485	0.145552	0.614165	0.43198		0.677674	1.07599	0.31031	0.68799	0.382942		0.032743	0.0230023	0.0339974	0.0299142	0.00601866
		4-15	3.24907	2.77311	1.84889	2.62369	0.71195		1.99649	1.87558	1.52722	1.79976	0.243647		0.444573	0.33913	0.442874	0.408859	0.0603933
		5-5	4.34248	3.26773	3.01013	3.54011	0.706705		2.10932	1.66334	1.21455	1.66241	0.447385		0.167212	0.157252	0.168506	0.164323	0.00615817
		5-9	1.41257	1.41175	2.09694	1.64042	0.395355		1.97129	1.52391	2.28645	1.92721	0.383178		0.128382	0.163006	0.19354	0.161642	0.0326006
		5-17	1.24356	0.547099	1.22422	1.00496	0.396634		0.86154	0.762087	0.482854	0.702161	0.196327		0.156056	0.177735	0.142512	0.158768	0.0177672
		5-23	2.62967	2.96091	3.78301	3.12453	0.593823		2.14372	1.46124	1.2537	1.61955	0.465651		0.0944481	0.137654	0.106715	0.112939	0.0222654
		6-2	3.87832	2.34387	4.42867	3.55029	1.08042		2.53011	1.99771	1.79754	2.10845	0.378635		0.187143	0.175541	0.191279	0.184655	0.00815905
		6-7	2.58826	1.60983	2.07806	2.09205	0.489369		2.15098	1.53067	1.78313	1.8216	0.311941		0.173238	0.0626532	0.0412756	0.0923889	0.0708284
		6-15	1.48504	1.37676	1.69212	1.51797	0.160237		1.13878	0.986255	0.926683	1.01724	0.109391		0.141558	0.154184	0.175073	0.156938	0.0169266
		6-20	2.38053	0.823638	1.46632	1.55683	0.782382		1.80179	1.26019	0.80071	1.28756	0.501103		0.190213	0.0838942	0.156539	0.143549	0.0543366
		6-27	0.192153	0.366636	0.543807	0.367532	0.175829		0.124489	0.18309	0.157546	0.155042	0.0293805		0.0275977	0.0262916	0.0517484	0.0352126	0.0143353
		7-6	2.49438	1.69466	3.76783	2.65229	1.04556		1.99503	1.59655	1.14631	1.5793	0.424619		0.175949	0.20264	0.29906	0.225883	0.0647631
		7-13	0.371354	0.289108	0.423223	0.361228	0.0676284		0.197215	0.124384	0.0589505	0.12685	0.069165		0	0	0	0	0
		7-14	3.34421	4.22451	3.75622	3.77498	0.440449		3.04618	3.02858	3.18533	3.0867	0.0858691		0.366679	0.302366	0.339236	0.336094	0.0322711
		7-26	0.73996	1.21604	1.12309	1.02637	0.252351		1.0535	0.547877	0.333788	0.645056	0.369567		0.0676528	0.0755855	0.0459071	0.0630484	0.0153656
		7-29	2.12337	2.39579	3.26179	2.59365	0.594444		2.13692	2.09306	1.71634	1.9821	0.231202		0.261783	0.199054	0.24572	0.235519	0.0325846
	Date		Precipitation						Throughfall						Stemflow
	Year	Month-day	Plot1	Plot2	Plot3	Average	SD		Plot1	Plot2	Plot3	Average	SD		Plot1	Plot2	Plot3	Average	SD
K	2015	8-13	0.215824	0.225151	0.224924	0.221966	0.00532028		0.0463483	0.027814	0.0017439	0.0253021	0.0224081		0	0	0	0	0
		8-15	0.00643427	0.0030837	0.0141358	0.0078846	0.005667		0.0108118	0.0395095	0.0201377	0.0234863	0.014639		0	0	0	0	0
		8-18	0.43099	0.444189	0.400326	0.425168	0.0225033		0.099589	0.272217	0.125137	0.165648	0.0931714		0.03178	0.0336914	0.0361333	0.0338682	0.00218204
		8-19	0.185572	0.178581	0.22456	0.196238	0.0247756		0.0391106	0.0267758	0.0259637	0.0306167	0.00736713		0.00997508	0.0154212	0.0168228	0.014073	0.00361743
		8-23	0.0323852	0.0670519	0.118039	0.0724919	0.043085		0.0460814	0.056647	0.0747513	0.0591599	0.0144992		0.0207881	0.021756	0.0306589	0.024401	0.00544107
		8-24	0.0780873	0.067766	0.0792721	0.0750418	0.00632879		0.0718489	0.095934	0.129396	0.0990597	0.0289007		0.0242079	0.0181844	0.0282799	0.0235574	0.00507906
		8-27	0.0684053	0.0441013	0.0671397	0.0598821	0.0136812		0.0512486	0.103927	0.11945	0.0915418	0.0357477		0.00462186	0.00462186	0.00462186	0.00462186	0
		9-01	0.0582306	0.047354	0.0880872	0.0645572	0.0210907		0.0548295	0.108004	0.0922687	0.0850341	0.0273155		0.0243441	0.0303947	0.0231491	0.0259626	0.0038845
		9-10	0.203312	0.215235	0.212976	0.210508	0.00633344		0.188262	0.208651	0.138222	0.178378	0.0362401		0.0250009	0.0315697	0.0212077	0.0259261	0.00524261
		9-14	0.12706	0.140748	0.158206	0.142005	0.0156109		0.131433	0.419375	0.114593	0.2218	0.171312		0.00128194	0.00166239	0.00104683	0.00133039	0.000310627
		9-22	0.133427	0.127217	0.240521	0.167055	0.0636993		0.159844	0.265626	0.353459	0.259643	0.096946		0.0713005	0.0521445	0.047191	0.0568787	0.0127329
		9-25	0.167677	0.0678739	0.0700519	0.101867	0.0570028		0.107398	0.157455	0.221031	0.161961	0.0569501		0.0288883	0.0240614	0.0614766	0.0381421	0.0203519
	2016	9-28	0.120282	0.103971	0.165033	0.129762	0.0316155		0.181102	0.147253	0.196288	0.174881	0.025102		0.0287311	0.0226697	0.048037	0.0331459	0.0132474
		4-15	0.0406623	0.0593542	0.0302793	0.043432	0.014734		0.0367154	0.0359875	0.0248461	0.0325163	0.0066526		0.292577	0.276317	0.290143	0.286345	0.00876973
		5-5	0.07996	0.0961975	0.0628127	0.0796567	0.0166945		0.0416958	0.0254105	0.0239537	0.0303533	0.00984984		0.124294	0.168122	0.17519	0.155869	0.0275717
		5-9	0.235398	0.25076	0.2237	0.236619	0.0135713		0.20704	0.492105	0.379204	0.35945	0.143556		0.10411	0.123599	0.142797	0.123502	0.0193433
		5-17	0.207357	0.255076	0.39371	0.285381	0.0968021		0.404999	0.866895	0.67465	0.648848	0.232026		0.140123	0.226868	0.226201	0.197731	0.049891
		5-23	0.610796	0.703125	0.796481	0.703467	0.0928428		0.475069	0.810632	0.665416	0.650373	0.168287		0.14538	0.272395	0.26861	0.228795	0.0722647
		6-2	1.9087	1.90435	1.88301	1.89868	0.0137481		1.57525	1.98109	1.94395	1.83343	0.224359		0.093114	0.103874	0.134427	0.110471	0.0214319
		6-7	0.926769	0.945949	0.941729	0.938149	0.0100785		0.672459	1.00307	1.66183	1.11245	0.503676		0.116041	0.082968	0.0822032	0.0937373	0.0193191
		6-15	1.20454	1.23469	1.20068	1.2133	0.0186221		0.948526	0.8955	0.762175	0.868734	0.0960158		0.210341	0.329594	0.247187	0.262374	0.06106
		6-20	0.481925	0.569944	0.452333	0.501401	0.0611763		0.294235	0.4993	0.737034	0.51019	0.2216		0.096159	0.238456	0.150176	0.161597	0.0718327
		6-27	0.670047	0.462135	0.572714	0.568299	0.104026		0.40827	0.426129	0.636966	0.490455	0.127196		0.0403424	0.0408119	0.0587339	0.0466294	0.0104854
		7-6	1.01081	0.521413	0.697072	0.7431	0.247926		0.426638	0.428193	0.335181	0.396671	0.0532572		0.149884	0.0830967	0.140331	0.124437	0.0361192
		7-13	0.140724	0.0200143	0.0911008	0.0839463	0.060672		0.0453214	0.0322916	0.0155501	0.0310544	0.0149242		0	0	0	0	0
		7-14	0.755434	0.782518	0.781018	0.77299	0.0152225		0.728246	1.29821	2.49378	1.50675	0.901051		0.168027	0.194245	0.193379	0.185217	0.014893
		7-26	0.144684	0.144675	0.101733	0.130364	0.0247951		0.124471	0.108033	0.12175	0.118085	0.00881053		0.0522202	0.0653883	0.0599273	0.0591786	0.00661591
		7-29	0.352028	0.4901	0.434099	0.425409	0.0694449		0.430896	0.492466	0.376454	0.433272	0.0580428		0.114714	0.11675	0.118432	0.116632	0.00186215
	Date		Precipitation						Throughfall						Stemflow
Mg	Year	Month-day	Plot1	Plot2	Plot3	Average	SD		Plot1	Plot2	Plot3	Average	SD		Plot1	Plot2	Plot3	Average	SD
	2015	8-13	0.00286103	0.00298093	0.00190762	0.0025832	0.000588127		0.0023938	0.00138713	7.51664e-05	0.00128536	0.00116266		0	0	0	0	0
		8-15	0.00885326	0.00949407	0.013402	0.0105831	0.00246214		0.00500397	0.00995477	0.0103956	0.00845144	0.00299371		0	0	0	0	0
		8-18	0.0360768	0.0419686	0.0184492	0.0321649	0.012238		0.0687121	0.0375814	0.0230974	0.0431303	0.0233081		0.00331171	0.00387758	0.00545962	0.0042163	0.0011133
		8-19	0.0168581	0.0187913	0.0160486	0.0172327	0.00140921		0.0144811	0.016254	0.0123482	0.0143611	0.00195568		0.00324959	0.00332341	0.00340322	0.00332541	7.68335e-05
		8-23	0.0634222	0.0942222	0.119422	0.0923556	0.0280466		0.0440577	0.0334539	0.0364788	0.0379968	0.00546249		0.00467813	0.00549853	0.00504599	0.00507422	0.00041093
		8-24	0.107033	0.106878	0.0935557	0.102489	0.0077366		0.0676702	0.0564088	0.065242	0.063107	0.0059265		0.00823803	0.00899159	0.00835069	0.00852677	0.000406471
		8-27	0.0930914	0.113144	0.0882476	0.098161	0.0131998		0.364661	0.353519	0.25413	0.324103	0.0608545		0.00823859	0.00859181	0.00764991	0.0081601	0.000475832
		9-01	0.00828831	0.0123027	0.013586	0.0113923	0.00276368		0.0135862	0.0441164	0.0230403	0.0269143	0.0156294		0.00484438	0.00215834	0.00408121	0.00369464	0.00138412
		9-10	0.035126	0.0333162	0.0279152	0.0321191	0.00375149		0.0747481	0.0737887	0.0407998	0.0631122	0.0193291		0.00204344	0.00191092	0.00264656	0.00220031	0.000392106
		9-14	0.0179528	0.0207018	0.0277283	0.0221276	0.00504132		0.0203587	0.0323694	0.0258039	0.0261773	0.00601407		0.00387029	0.00387029	0.00387029	0.00387029	0
		9-22	0.20377	0.195421	0.201564	0.200252	0.00432677		0.00791729	0.0135667	0.0204165	0.0139668	0.00625922		0.00292987	0.00376288	0.0018506	0.00284778	0.000958781
		9-25	0.0331544	0.141358	0.138313	0.104275	0.0616113		0.107398	0.157455	0.221031	0.161961	0.0569501		0.0288883	0.0240614	0.0614766	0.0381421	0.0203519
		9-28	0.0965061	0.235959	0.0684273	0.133631	0.0897241		0.142954	0.127568	0.26198	0.177501	0.073565		0.0650978	0.0490952	0.0992423	0.0711451	0.0256147
	2016	4-15	0.190973	0.180613	0.180071	0.183886	0.00614351		0.202073	0.200753	0.350464	0.251097	0.0860566		0.0697113	0.070103	0.116468	0.0854275	0.0268827
		5-5	0.111921	0.115506	0.151835	0.12642	0.0220827		0.0617776	0.0761948	0.0847473	0.0742399	0.011609		0.0259782	0.03656	0.0219224	0.0281535	0.00755735
		5-9	0.0998782	0.0856668	0.117324	0.100956	0.0158562		0.0922737	0.0823982	0.0723381	0.0823367	0.00996796		0.00851814	0.0083922	0.00928925	0.0087332	0.000485656
		5-17	0.0352216	0.0298808	0.0513473	0.0388166	0.0111757		0.0513999	0.0368335	0.0383756	0.042203	0.008002		0.0141417	0.0198236	0.0173248	0.0170967	0.0028478
		5-23	0.106546	0.0809646	0.0605588	0.0826898	0.0230421		0.0563871	0.0456194	0.0707059	0.0575708	0.0125851		0.0131681	0.0261705	0.0137568	0.0176985	0.00734291
		6-2	0.2014	0.130985	0.118446	0.150277	0.0447153		0.125281	0.110127	0.0974548	0.110954	0.0139315		0.00961529	0.011378	0.00975839	0.0102506	0.000979018
		6-7	0.150406	0.106675	0.125452	0.127511	0.0219384		0.100092	0.102914	0.0920554	0.0983538	0.00563413		0.0135303	0.00610944	0.00568334	0.00844102	0.00441258
		6-15	0.05776	0.0576182	0.0680877	0.0611553	0.00600402		0.048843	0.0272251	0.0694119	0.0484933	0.0210956		0.0211911	0.0200711	0.0146686	0.0186436	0.0034877
		6-20	0.038328	0.0813664	0.047294	0.0556628	0.0227069		0.0616571	0.0691778	0.0841486	0.0716611	0.0114496		0.0221259	0.0148074	0.0148305	0.0172546	0.00421866
		6-27	0.00877685	0.0654897	0.0852043	0.053157	0.0396782		0.0364999	0.0472062	0.0297541	0.0378201	0.00880061		0.0045147	0.00465639	0.00997624	0.00638245	0.00311312
		7-6	0.787705	0.347578	0.383085	0.506123	0.244503		0.101528	0.207945	0.0857241	0.131732	0.0664734		0.0175579	0.012558	0.0231229	0.0177463	0.00528496
		7-13	0.0184399	0.0168846	0.0163932	0.0172393	0.00106843		0.00928873	0.00609194	0.00308966	0.00615678	0.00310005		0	0	0	0	0
		7-14	0.0975634	0.131445	0.164898	0.131302	0.0336677		0.164242	0.176384	0.178617	0.173081	0.00773569		0.0138355	0.0141448	0.0132711	0.0137504	0.000443008
		7-26	0.220707	0.05033	0.144469	0.138502	0.0853451		0.125154	0.0429379	0.0299893	0.0660271	0.00458785		0.00344484	0.00458785	0.0044943	0.00417566	0.000634635
		7-29	0.110838	0.173782	0.0787541	0.121125	0.048342		0.0845302	0.113402	0.161055	0.119662	0.027722		0.0320474	0.027722	0.0333896	0.031053	0.00296178
	Date		Precipitation						Throughfall						Stemflow
	Year	Month-day	Plot1	Plot2	Plot3	Average	SD		Plot1	Plot2	Plot3	Average	SD		Plot1	Plot2	Plot3	Average	SD
Na	2015	8-13	0.00360914	0.00459606	0.00330211	0.00383577	0.000676092		0.00137291	0.00128607	0.0009	0.00118633	0.000251741		0	0	0	0	0
		8-15	0.0326677	0.0230049	0.0370602	0.0309109	0.00719044		0.0272628	0.03102	0.0169938	0.0250922	0.00726069		0	0	0	0	0
		8-18	0.565137	0.596816	0.503194	0.555049	0.0476195		0.333953	0.279256	0.284764	0.299324	0.0301155		0.0207186	0.0221038	0.022731	0.0218512	0.00102972
		8-19	0.0546035	0.0369101	0.0740418	0.0551851	0.0185727		0.0515157	0.0465607	0.0420362	0.0467042	0.00474138		0.00540956	0.00459029	0.00478236	0.00492741	0.000428461
		8-23	0.131907	0.175767	0.142567	0.15008	0.0228749		0.0941414	0.0664922	0.0559953	0.0722096	0.0197053		0.00879233	0.00986895	0.00941565	0.00935897	0.00054054
		8-24	0.144082	0.116873	0.112806	0.124587	0.0170052		0.152318	0.120495	0.115637	0.129484	0.0199242		0.00833217	0.00840837	0.00878002	0.00850685	0.00023962
		8-27	0.113705	0.114507	0.108372	0.112194	0.00333467		0.0828	0.0807263	0.0535568	0.0723611	0.0163179		0.0232148	0.0228616	0.0226262	0.0229009	0.0002963
		9-01	0.0689705	0.0728733	0.0600434	0.0672958	0.00657686		0.0631191	0.0843192	0.0588787	0.0687723	0.0136299		0.00905863	0.0101832	0.00785551	0.00903245	0.00116407
		9-10	0.103081	0.128249	0.101973	0.111101	0.014861		0.108629	0.141537	0.0652514	0.105139	0.0382625		0.00751022	0.00775349	0.0071092	0.00745764	0.000325349
		9-14	0.0834027	0.0850996	0.113007	0.0938364	0.0166238		0.0780285	0.0910282	0.0403081	0.0697883	0.026345		0.0275097	0.0277534	0.0274456	0.0275696	0.000162383
		9-22	0.119951	0.109348	0.0724851	0.100595	0.0249143		0.0952114	0.0978052	0.0610659	0.0846942	0.0205037		0.00758248	0.0100257	0.00677163	0.00812661	0.0016939
		9-25	0.0787169	0.047058	0.0828548	0.0695432	0.0195824		0.100314	0.100641	0.0714998	0.0908182	0.016731		0.00835645	0.00840354	0.00928136	0.00868045	0.000520936
		9-28	0.0965029	0.0968631	0.080773	0.0913797	0.00918742		0.0914234	0.113453	0.0625253	0.0891338	0.0255408		0.00705724	0.00551283	0.00691708	0.00649571	0.000854087
	2016	4-15	0.0710453	0.0649195	0.0694318	0.0684656	0.00317514		0.070218	0.0650821	0.045345	0.060215	0.0131314		0.14	0.135427	0.141033	0.13882	0.00298356
		5-5	0.939289	0.928448	0.802631	0.890123	0.075964		0.799225	0.794546	0.431504	0.675092	0.210966		0.0767343	0.0538409	0.0965972	0.0757241	0.0213961
		5-9	0.838787	0.979553	0.803659	0.874	0.0930841		0.828603	0.677158	0.559439	0.6884	0.134933		0.0667112	0.0617045	0.0656016	0.0646724	0.00262951
		5-17	0.732009	0.982612	1.1716	0.962073	0.220514		0.893604	0.803643	0.521127	0.739458	0.194357		0.0728865	0.0753817	0.0714415	0.0732365	0.00199333
		5-23	0.449386	0.287918	0.611515	0.449606	0.161799		0.358226	0.248546	0.207847	0.27154	0.0777817		0.0338202	0.0309717	0.0348747	0.0332222	0.00201907
		6-2	1.5814	1.2695	1.21755	1.35615	0.196796		1.25408	1.08329	0.882538	1.0733	0.185973		0.0820181	0.0767427	0.0959543	0.0849051	0.00992584
		6-7	0.969474	0.969989	0.99015	0.976538	0.0117912		1.00119	0.78431	0.637602	0.807702	0.182921		0.0747214	0.0899849	0.0764831	0.0803965	0.00835043
		6-15	1.17113	1.26249	1.24605	1.22655	0.0486979		1.05424	0.958037	0.762333	0.924869	0.148752		0.0867144	0.083992	0.0867794	0.0858286	0.00159087
		6-20	0.915009	0.912416	0.883803	0.903743	0.0173166		0.839277	0.753096	0.546864	0.713079	0.150258		0.0635398	0.0648273	0.069874	0.0660804	0.00334783
		6-27	0.504762	0.526606	0.75723	0.596199	0.139884		0.623708	0.49496	0.384199	0.500956	0.119867		0.0343944	0.0312612	0.0389961	0.0348839	0.00389064
		7-6	1.25924	1.0428	1.09971	1.13392	0.112205		1.0735	0.856179	0.764088	0.897922	0.158873		0.0503284	0.0384357	0.0557952	0.0481864	0.00887577
		7-13	0.165706	0.145872	0.145308	0.152296	0.0116174		0.0903007	0.0548682	0.0250498	0.0567396	0.0326657		0	0	0	0	0
		7-14	1.41828	1.23492	1.66502	1.4394	0.215826		1.75431	1.55355	1.71808	1.67532	0.106993		0.103273	0.102988	0.115634	0.107298	0.00721987
		7-26	0.220506	0.211246	0.158178	0.196644	0.0336321		0.247969	0.119731	0.049527	0.139076	0.100625		0.0135008	0.0122139	0.0142683	0.0133277	0.00103804
		7-29	1.18937	1.05357	1.10922	1.11739	0.0682669		1.06123	0.921207	0.703321	0.895252	0.180359		0.0829983	0.0726353	0.098489	0.0847075	0.0130113

## Sheet: Canopy exchange 
	Date		Dry deposition						Canopy exchange
	Year	Month-day	Plot1	Plot2	Plot3	Aevrage	SD		Plot1	Plot2	Plot3	Aevrage	SD
Ca	2015	8-13	0	0	0	0	0		-0.0709876	-0.0709876	-0.0709876	-0.0709876	0
		8-15	0	0	0	0	0		-0.0761351	-0.0761351	-0.0761351	-0.0761351	0
		8-18	0	0	0	0	0		-0.137544	-0.137544	-0.137544	-0.137544	0
		8-19	0	0	0	0	0		-0.0887076	-0.0887076	-0.0887076	-0.0887076	1.69967e-17
		8-23	0	0	0	0	0		-0.0582215	-0.0582215	-0.0582215	-0.0582215	0
		8-24	0.085435	0.0102258	0.05212	0.0492603	0.0376861		-0.0411479	0.0340613	-0.00783291	-0.00497317	0.0376861
		8-27	0	0	0	0	0		-0.0118731	-0.0118731	-0.0118731	-0.0118731	0
		9-01	0.00514665	0.00246706	0.0166375	0.00808373	0.00752794		-0.0642854	-0.0616058	-0.0757762	-0.0672225	0.00752794
		9-10	0.0267482	0.016	0.013	0.0185827	0.00722886		-0.25354	-0.12271	-0.264197	-0.213482	0.0787918
		9-14	0.136012	0.289941	0.2129	0.212951	0.0769645		-0.261203	-0.415132	-0.338091	-0.338142	0.0769645
		9-22	0	0	0	0	0		0.0264023	0.0264023	0.0264023	0.0264023	0
		9-25	0.348021	0.351346	0.0999571	0.266441	0.144189		-0.0777475	-0.0810718	0	-0.0529398	0
	2016	9-28	0.0477258	0.0185405	0.0147441	0.0270035	0.0180462		0.056014	0.0816655	0.091181	0.0762868	0.01819
		4-15	5.43213	5.06007	4.51855	5.00358	0.459402		-5.8472	-5.47514	-4.93362	-5.41865	0.459402
		5-5	0	0	0	0	0		-1.71338	-1.71338	-1.71338	-1.71338	0
		5-9	0	0	0	0	0		0.448437	0.448437	0.448437	0.448437	0
		5-17	0	0	0	0	0		-0.144028	-0.144028	-0.144028	-0.144028	0
		5-23	0	0	0	0	0		-1.39204	-1.39204	-1.39204	-1.39204	2.71948e-16
		6-2	0	0	0	0	0		-1.25718	-1.25718	-1.25718	-1.25718	0
		6-7	0	0	0	0	0		-0.178065	-0.178065	-0.178065	-0.178065	0
		6-15	0	0	0	0	0		-0.343795	-0.343795	-0.343795	-0.343795	0
		6-20	0	0	0	0	0		-0.125717	-0.125717	-0.125717	-0.125717	0
		6-27	0	0	0	0	0		-0.177278	-0.177278	-0.177278	-0.177278	0
		7-6	0	0	0	0	0		-0.847111	-0.847111	-0.847111	-0.847111	1.35974e-16
		7-13	0	0	0	0	0		-0.234378	-0.234378	-0.234378	-0.234378	0
		7-14	1.09671	0.569466	1.03413	0.900102	0.288044		-1.4489	-0.921656	-1.38632	-1.25229	0.288044
		7-26	0	0	0	0	0		-0.318262	-0.318262	-0.318262	-0.318262	0
		7-29	0	0	0	0	0		-0.376028	-0.376028	-0.376028	-0.376028	0
	Date		Dry deposition						Canopy exchange
	Year	Month-day	Plot1	Plot2	Plot3	Aevrage	SD		Plot1	Plot2	Plot3	Aevrage	SD
K	2015	8-13	0	0	0	0	0		-0.196664	-0.196664	-0.196664	-0.196664	0
		8-15	0	0	0	0	0		0.0156017	0.0156017	0.0156017	0.0156017	0
		8-18	0	0	0	0	0		-0.225653	-0.225653	-0.225653	-0.225653	2.77556e-17
		8-19	0	0	0	0	0		-0.151548	-0.151548	-0.151548	-0.151548	0
		8-23	0	0	0	0	0		0.0110691	0.0110691	0.0110691	0.0110691	0
		8-24	0.0217219	0.00259991	0	0	0		0.0258534	0.0449754	0.0476778	0.0395022	0.009714
		8-27	0	0	0	0	0		0.0362816	0.0362816	0.0362816	0.0362816	0
		9-01	0.000431936	0.00020705	0.00139631	0.000678433	0.000631788		0.0460076	0.0462325	0.0450432	0.0457611	0.000515853
		9-10	0	0	0	0.00283452	0		-0.01575	-0.0285629	-0.0171998	-0.00903771	0.00810505
		9-14	0.0177087	0.0377502	0	0	0		0.0634175	0.043376	0.120598	0.075797	0.0327183
		9-22	0	0	0	0	0		0.149467	0.149467	0.149467	0.149467	0
		9-25	0.057314	0.0578615	0.0164615	0.043879	0.0237458		0.0409217	0.0403743	0.0817742	0.0543567	0.0193884
	2016	9-28	0.0100836	0.0391727	0	0.0060349	0		0.0681817	0.0390926	0.109417	0.0722304	0.0288522
		4-15	0.0899224	0.0837633	0.0747992	0.0828283	0.00760484		0.185508	0.191667	0.200631	0.192602	0.00620932
		5-5	0	0	0	0	0		0.106566	0.106566	0.106566	0.106566	0
		5-9	0	0	0	0	0		0.246332	0.246332	0.246332	0.246332	0
		5-17	0	0	0	0	0		0.561198	0.561198	0.561198	0.561198	0
		5-23	0	0	0	0	0		0.1757	0.1757	0.1757	0.1757	0
		6-2	0	0	0	0	0		0.0452177	0.0452177	0.0452177	0.0452177	0
		6-7	0	0	0	0	0		0.268043	0.268043	0.268043	0.268043	0
		6-15	0	0	0	0	0		-0.0821948	-0.0821948	-0.0821948	-0.0821948	0
		6-20	0	0	0	0	0		0.170386	0.170386	0.170386	0.170386	0
		6-27	0	0	0	0	0		-0.0312145	-0.0312145	-0.0312145	-0.0312145	0
		7-6	0	0	0	0	0		-0.221991	-0.221991	-0.221991	-0.221991	0
		7-13	0	0	0	0	0		-0.0528919	-0.0528919	-0.0528919	-0.0528919	0
		7-14	0.22457	0.116608	0.211755	0.184311	0.0589818		0.694402	0.802364	0.707217	0.734661	0.0481584
		7-26	0	0	0	0	0		0.0468994	0.0468994	0.0468994	0.0468994	0
		7-29	0	0	0	0	0		0.124495	0.124495	0.124495	0.124495	0
	Date		Dry deposition						Canopy exchange
	Year	Month-day	Plot1	Plot2	Plot3	Aevrage	SD		Plot1	Plot2	Plot3	Aevrage	SD
Mg	2015	8-13	0	0	0	0	0		-0.00129783	-0.00129783	-0.00129783	-0.00129783	0
		8-15	0	0	0	0	0		-0.00213166	-0.00213166	-0.00213166	-0.00213166	0
		8-18	0	0	0	0	0		0.0151817	0.0151817	0.0151817	0.0151817	0
		8-19	0	0	0	0	0		0.000453864	0.000453864	0.000453864	0.000453864	0
		8-23	0	0	0	0	0		-0.0492845	-0.0492845	-0.0492845	-0.0492845	0
		8-24	0.0293182	0.00250911	0.00100138	0.0109429	0.0159313		-0.0601731	-0.0343641	-0.0307167	-0.0417513	0.0160577
		8-27	0	0	0	0	0		0.234102	0.234102	0.234102	0.234102	0
		9-01	8.01531e-05	3.84217e-05	0.000259109	0.000125895	0.000117239		0.0191365	0.0191782	0.0189575	0.0190907	0.000117239
		9-10	0.00139733	0.010591	-0.0107437	0.000414878	0.0107012		0.0317961	0.0226024	0.0439371	0.0327785	0.0107012
		9-14	0.00256228	0.00546208	0.00410934	0.00404457	0.00145099		0.00535769	0.00245788	0.00381063	0.0038754	0.00145099
		9-22	0	0	0	0	0		-0.183437	-0.183437	-0.183437	-0.183437	0
		9-25	0.0567465	0.0572885	0.0162985	0.0434445	0.0235107		0.0390813	0.0385393	0.0795294	0.0523833	0.0235107
	2016	9-28	0.00609961	0.00608697	0.00600773	0.00606477	4.97995e-05		0.105054	0.0763178	0.145788	0.109053	0.0349075
		4-15	0.37485	0.349175	0.311807	0.345277	0.0317015		-0.222211	-0.196536	-0.159168	-0.192639	0.0317015
		5-5	0	0	0	0	0		-0.0240271	-0.0240271	-0.0240271	-0.0240271	0
		5-9	0	0	0	0	0		-0.00988655	-0.00988655	-0.00988655	-0.00988655	0
		5-17	0	0	0	0	0		0.0204831	0.0204831	0.0204831	0.0204831	0
		5-23	0	0	0	0	0		-0.00742052	-0.00742052	-0.00742052	-0.00742052	0
		6-2	0	0	0	0	0		-0.0290722	-0.0290722	-0.0290722	-0.0290722	0
		6-7	0	0	0	0	0		-0.020716	-0.020716	-0.020716	-0.020716	0
		6-15	0	0	0	0	0		0.00598157	0.00598157	0.00598157	0.00598157	0
		6-20	0	0	0	0	0		0.0332529	0.0332529	0.0332529	0.0332529	0
		6-27	0	0	0	0	0		-0.00895443	-0.00895443	-0.00895443	-0.00895443	0
		7-6	0	0	0	0	0		-0.356644	-0.356644	-0.356644	-0.356644	6.7987e-17
		7-13	0	0	0	0	0		-0.0110825	-0.0110825	-0.0110825	-0.0110825	0
		7-14	0.038582	0.0200336	0.0363803	0.0316653	0.0101333		0.0169473	0.0354956	0.0191489	0.0238639	0.0101333
		7-26	0	0	0	0	0		-0.0682991	-0.0682991	-0.0682991	-0.0682991	0
		7-29	0	0	0	0	0		0.0295908	0.0295908	0.0295908	0.0295908	0

## Sheet: Enricment factors
		Throuhgfall	Stemflow			Throuhgfall	Stemflow
Ca	Enrichment factros	0.680793	0.0779147	K	Enrichment factros	0.787186	0.20823
		0.705265	0.0778092			1.0686	0.243327
		0.777194	0.0748974			1.16218	0.243001
	Average	0.721084	0.0768738		Average	1.00599	0.231519
	SD	0.0501096	0.00171236		SD	0.195178	0.0201696
Mg	Enrichment factros	0.860089	0.149603	Na	Enrichment factros	0.680099	0.0792142
		0.858767	0.150959			0.814652	0.0795325
		0.825412	0.172678			0.930133	0.0840534
	Average	0.848089	0.157747		Average	0.808294	0.0809334
	SD	0.0196506	0.0129488		SD	0.125138	0.00270673
